# Supplementary material for: 4-O-Methylhonokiol Influences Normal Cardiovascular Development in Medaka Embryo
Source: Molecules. 2019 Jan 29;24(3):475. doi: 10.3390/molecules24030475 (PMC6384692; doi:10.3390/molecules24030475)
Supplement: Supplementary file 1 [file molecules-24-00475-s001.zip]

Archive with 2 entries (2 files):
- control.mp4
- MH.mp4
